# Supplementary material for: MiCASA is a new method for quantifying cellular organization
Source: Nat Commun. 2017 May 30;8:15619. doi: 10.1038/ncomms15619 (PMC5493597; doi:10.1038/ncomms15619)
Supplement: Supplementary Software — Software for the MiCASA program. The MiCASA program is coded in MATLAB R2014b and can be accessed through a graphical user interface (GUI). Users should note that they also need the open access Chronux package (http://Chronux.org). The GUI takes either RGB or paired single channel images for each condition. In the case of the single channel the GUI assumes that both images have the same name, but contain a unique identifier for each image. In the RGB case it is assumed that the data to be compared is stored in the red and green channels of the image. The most current version of the MiCASA program can also be downloaded at http://research.genetics.uga.edu/MiCASA. This download site also includes the wild-type datasets used to generate the graphs in Supplementary Figure 1 and links to tutorial videos (https://youtu.be/g63w5bEmXro; https://youtu.be/uHhK5b7nPWk). [file ncomms15619-s2.zip › MiCASA/fftfilt.m]

function y = fftfilt(b,x,nfft)
%FFTFILT Overlap-add method of FIR filtering using FFT.
%   Y = FFTFILT(B,X) filters X with the FIR filter B using
%   the overlap/add method, using internal parameters (FFT
%   size and block length) which guarantee efficient execution.
%   
%   Y = FFTFILT(B,X,N) allows you to have some control over the
%   internal parameters, by using an FFT of at least N points.
%
%   If X is a matrix, FFTFILT filters its columns.  If B is a matrix,
%   FFTFILT applies the filter in each column of B to the signal vector X.
%   If B and X are both matrices with the same number of columns, then
%   the i-th column of B is used to filter the i-th column of X.
%
%   See also FILTER, FILTFILT.
%
%   --- Algorithmic details ---
%   The overlap/add algorithm convolves B with blocks of X, and adds
%   the overlapping output blocks.  It uses the FFT to compute the
%   convolution.
%
%   Particularly for short filters and long signals, this algorithm is 
%   MUCH faster than the equivalent numeric function FILTER(B,1,X).
%
%   Y = FFTFILT(B,X) -- If you leave N unspecified:   (RECOMMENDED)
%       Usually, length(X) > length(B).  Here, FFTFILT chooses an FFT 
%       length (N) and block length (L) which minimize the number of 
%       flops required for a length-N FFT times the number of blocks
%       ceil(length(X)/L).  
%       If length(X) <= length(B), FFTFILT uses a single FFT of length
%       nfft = 2^nextpow2(length(B)+length(X)-1), essentially computing 
%       ifft(fft(B,nfft).*fft(X,nfft)).
%
%   Y = FFTFILT(B,X,N) -- If you specify N:
%       In this case, N must be at least length(B); if it isn't, FFTFILT 
%       sets N to length(B).  Then, FFTFILT uses an FFT of length 
%       nfft = 2^nextpow2(N), and block length L = nfft - length(B) + 1. 
%       CAUTION: this can be VERY inefficient, if L ends up being small.

%   Author(s): L. Shure, 7-27-88
%              L. Shure, 4-25-90, revised
%              T. Krauss, 1-14-94, revised
%   Copyright 1988-2000 The MathWorks, Inc.
%   $Revision: 1.5 $  $Date: 2000/06/09 22:04:29 $

%   Reference:
%      A.V. Oppenheim and R.W. Schafer, Digital Signal 
%      Processing, Prentice-Hall, 1975.

warning('off', 'all'); % nargchk is deprecated in 2016a. calls to nargchk need to be fixed.

disp(nargchk(2,3,nargin))

[m,n] = size(x);
if m == 1
    x = x(:);    % turn row into a column
end

nx = size(x,1);

if min(size(b))>1
   if (size(b,2)~=size(x,2))&(size(x,2)>1)
      error('Filter matrix B must have same number of columns as X.')
   end
else
   b = b(:);   % make input a column
end
nb = size(b,1);

if nargin < 3
% figure out which nfft and L to use
    if nb >= nx     % take a single FFT in this case
        nfft = 2^nextpow2(nb+nx-1);
        L = nx;
    else
        fftflops = [ 18 59 138 303 660 1441 3150 6875 14952 32373 69762 ...
       149647 319644 680105 1441974 3047619 6422736 13500637 28311786 59244791];
        n = 2.^(1:20); 
        validset = find(n>(nb-1));   % must have nfft > (nb-1)
        n = n(validset); 
        fftflops = fftflops(validset);
        % minimize (number of blocks) * (number of flops per fft)
        L = n - (nb - 1);
        [dum,ind] = min( ceil(nx./L) .* fftflops );
        nfft = n(ind);
        L = L(ind);
    end

else  % nfft is given
    if nfft < nb
        nfft = nb;
    end
    nfft = 2.^(ceil(log(nfft)/log(2))); % force this to a power of 2 for speed
    L = nfft - nb + 1;
end

B = fft(b,nfft);
if length(b)==1,
     B = B(:);  % make sure fft of B is a column (might be a row if b is scalar)
end
if size(b,2)==1
    B = B(:,ones(1,size(x,2)));  % replicate the column B 
end
if size(x,2)==1
    x = x(:,ones(1,size(b,2)));  % replicate the column x 
end
y = zeros(size(x));

istart = 1;
while istart <= nx
    iend = min(istart+L-1,nx);
    if (iend - istart) == 0
        X = x(istart(ones(nfft,1)),:);  % need to fft a scalar
    else
        X = fft(x(istart:iend,:),nfft);
    end
    Y = ifft(X.*B);
    yend = min(nx,istart+nfft-1);
    y(istart:yend,:) = y(istart:yend,:) + Y(1:(yend-istart+1),:);
    istart = istart + L;
end

if ~any(imag(b)) & ~any(imag(x))
	y = real(y);
end

if (m == 1)&(size(y,2) == 1)
    y = y(:).';    % turn column back into a row
end
