# Supplementary material for: MiCASA is a new method for quantifying cellular organization
Source: Nat Commun. 2017 May 30;8:15619. doi: 10.1038/ncomms15619 (PMC5493597; doi:10.1038/ncomms15619)
Supplement: Supplementary Software — Software for the MiCASA program. The MiCASA program is coded in MATLAB R2014b and can be accessed through a graphical user interface (GUI). Users should note that they also need the open access Chronux package (http://Chronux.org). The GUI takes either RGB or paired single channel images for each condition. In the case of the single channel the GUI assumes that both images have the same name, but contain a unique identifier for each image. In the RGB case it is assumed that the data to be compared is stored in the red and green channels of the image. The most current version of the MiCASA program can also be downloaded at http://research.genetics.uga.edu/MiCASA. This download site also includes the wild-type datasets used to generate the graphs in Supplementary Figure 1 and links to tutorial videos (https://youtu.be/g63w5bEmXro; https://youtu.be/uHhK5b7nPWk). [file ncomms15619-s2.zip › MiCASA/MiCASA.m]

function [fs, cig, cir, cirg, civg, civr, civrg, grn1, red1] = MiCASA(...
    conditions, file_types, image_load, display_function)

%infer the number of conditions
sz = size(conditions, 1);

for j = 1:sz
    %make a waitbar
    progressbar = waitbar(0, ['Running analysis for condition ', num2str(j)]);
    %get the file names
    filenames = conditions{j};
    
    tic;
    
    nw = 5;
    pxsz = 2;
    alpha = 0.01;
    
    %set the file type
    filetype = file_types(j);
    %clear green and red variables
    clear gr rd;
    for i = 1:length(filenames)
        %load the current file name
        filename = filenames{i};
        %read in the two images
        [grn, red] = image_load(filename, filetype);
        % for the green image, subtract mean, normalize
        gr{i} = (grn - mean(mean(grn)))./sqrt(sum(sum(reshape(grn, [size(grn, 1) size(grn, 2)]).^2)));
        % for the red image, subtract mean, normalize
        rd{i} = (red - mean(mean(red)))./sqrt(sum(sum(reshape(red, [size(red, 1) size(red, 2)]).^2)));
    end;
    
    grn1{j} = gr;
    red1{j} = rd;
    [cig{j}, cir{j}, cirg{j}, civg{j}, civr{j}, civrg{j}, fs{j}] = speccohest(gr, ...
        rd, nw, pxsz, alpha, display_function);
    %end timing
    t = toc;
    display(['Time elapsed: ', num2str(t)]);
    %close the progress bar
    close(progressbar);
end;


function [crS1, crS2, crC, crV1, crV2, crCV, fs] = speccohest(fn1, fn2,...
    nw, pxsz, alpha, display)

Nt = size(fn1, 2);
% calculate tapered Fourier transforms
display('Calculating tapered Fourier transforms for all images...');
for k = 1:Nt
    
    % length and width of image
    [sz1(k), sz2(k)] = size(fn1{k});
    % number of tapers to use
    M = 2 * nw - 3;
    % generate tapers with time-bandwidth product nw
%    [e1, v1] = dpss(sz1(k), nw, M);
%    [e2, v2] = dpss(sz2(k), nw, M);
    [e1, v1] = dpsschk([nw, M], sz1(k), 1);
    [e2, v2] = dpsschk([nw, M], sz2(k), 1);
    % storage for fft of image and circularly averaged spectrum
    fnfft = zeros([M sz1(k) sz2(k)]);
    % calculate M times Nt, tapered spectra with time-bandwidth nw
    mt1 = fn1{k};
    mt2 = fn2{k};
    fnfft1 = zeros([M sz1(k) sz2(k)]);
    fnfft2 = zeros([M sz1(k) sz2(k)]);
    for i = 1:M
        fnfft1(i,:,:) = fftshift(fft2(mt1 .* (e1(:,i) * e2(:,i)')));
        fnfft2(i,:,:) = fftshift(fft2(mt2 .* (e1(:,i) * e2(:,i)')));
    end;

    ft1{k} = fnfft1;
    ft2{k} = fnfft2;
    
end;
clear fnfft1 fnfft2;

%update the wait bar
waitbar(1/7.)

% interpolate transforms onto same frequency grid
display('Interpolating Fourier transforms to same frequency grid...');
sza = min(sz1);
szb = min(sz2);
fti1 = zeros([Nt*M sza szb]);
fti2 = zeros([Nt*M sza szb]);
count = 1;
for k = 1:Nt
    if (mod(sza,2) == 0)
        grda = fftshift([[0:sza/2-1]/(sza/2-1),[-sza/2:-1]/(sza/2)]);
    else
        grda = fftshift([[0:(sza-1)/2]/((sza-1)/2),[-(sza-1)/2:-1]/((sza-1)/2)]);
    end;
    if (mod(szb,2) == 0)
        grdb = fftshift([[0:szb/2-1]/(szb/2-1),[-szb/2:-1]/(szb/2)]);
    else
        grdb = fftshift([[0:(szb-1)/2]/((szb-1)/2),[-(szb-1)/2:-1]/((szb-1)/2)]);
    end;
    [X1, Y1] = meshgrid(grdb, grda);
    if (mod(sz1(k),2) == 0)
        grd1 = fftshift([[0:sz1(k)/2-1]/(sz1(k)/2-1),[-sz1(k)/2:-1]/(sz1(k)/2)]);
    else
        grd1 = fftshift([[0:(sz1(k)-1)/2]/((sz1(k)-1)/2),[-(sz1(k)-1)/2:-1]/((sz1(k)-1)/2)]);
    end;
    if (mod(sz2(k),2) == 0)
        grd2 = fftshift([[0:sz2(k)/2-1]/(sz2(k)/2-1),[-sz2(k)/2:-1]/(sz2(k)/2)]);
    else
        grd2 = fftshift([[0:(sz2(k)-1)/2]/((sz2(k)-1)/2),[-(sz2(k)-1)/2:-1]/((sz2(k)-1)/2)]);
    end;
    [X, Y] = meshgrid(grd2, grd1);
    for i = 1:M
        fti1(count,:,:) = interp2(X, Y, squeeze(ft1{k}(i,:,:)), X1, Y1);
        fti2(count,:,:) = interp2(X, Y, squeeze(ft2{k}(i,:,:)), X1, Y1);
        count = count + 1;
    end;
end;

clear ft1 ft2;
%update the wait bar
waitbar(2/7.)

display('Calculating spectral and coherence estimates...');
NtM = Nt * M;
for i = 1:NtM
    Si1hat(i,:,:) = mean(abs(fti1([1:i-1,i+1:NtM],:,:)).^2,1);
    Si2hat(i,:,:) = mean(abs(fti2([1:i-1,i+1:NtM],:,:)).^2,1);
    Cihat(i,:,:) = abs(sum(conj(fti1([1:i-1,i+1:NtM],:,:)) .* fti2([1:i-1,i+1:NtM],:,:),1) ...
        ./sqrt(sum(abs(fti1([1:i-1,i+1:NtM],:,:)).^2,1) .* sum(abs(fti2([1:i-1,i+1:NtM],:,:)).^2,1)));
end;
Si1hat0 = squeeze(mean(abs(fti1).^2,1));
Si2hat0 = squeeze(mean(abs(fti2).^2,1));
Cihat0 = abs(squeeze(sum(conj(fti1) .* fti2,1) ...
    ./sqrt(sum(abs(fti1).^2,1) .* sum(abs(fti2).^2,1))));
clear fti1 fti2;

dst = sqrt(X1.^2 + Y1.^2);
mxdst = max(max(dst));
idxR = zeros(size(dst));
idxR = floor(dst/mxdst * 499) + 1;

%update the wait bar
waitbar(3/7.)

% calculate M times Nt, circularly averaged spectra
display('Calculating circularly averaged log-spectra and atanh-coherence...');
for i = 1:NtM
    for j = 1:500
        temp = 10 * log10(Si1hat(i,find(idxR == j)));
        temp = reshape(temp, [size(temp,1) * size(temp,2) 1]);
        Si1(i,j) = mean(temp);
        temp = 10 * log10(Si2hat(i,find(idxR == j)));
        temp = reshape(temp, [size(temp,1) * size(temp,2) 1]);
        Si2(i,j) = mean(temp);
        temp = atanh(Cihat(i,find(idxR == j)));
        temp = reshape(temp, [size(temp,1) * size(temp,2) 1]);
        Ci(i,j) = mean(temp);
    end;
    waitbar(3/7. + (i./NtM)*(3/7.))
end;

for j = 1:500
    temp = 10 * log10(Si1hat0(find(idxR == j)));
    temp = reshape(temp, [size(temp,1) * size(temp,2) 1]);
    Si10(j) = mean(temp);
    temp = 10 * log10(Si2hat0(find(idxR == j)));
    temp = reshape(temp, [size(temp,1) * size(temp,2) 1]);
    Si20(j) = mean(temp);
    temp = atanh(Cihat0(find(idxR == j)));
    temp = reshape(temp, [size(temp,1) * size(temp,2) 1]);
    Ci0(j) = mean(temp);
end;

%update the wait bar
waitbar(6/7.)

% calculate jackknife pseudovalues for mean
display('Calculating jackknife pseudovalues...');
for i = 1:NtM
    Si1tild(i,:) = NtM * Si10 - (NtM - 1) * Si1(i,:);
    Si2tild(i,:) = NtM * Si20 - (NtM - 1) * Si2(i,:);
    Citild(i,:) = NtM * Ci0 - (NtM - 1) * Ci(i,:);
end;
%update the wait bar
waitbar(6.33/7.)

% calculate mean and variance estimates of log and atanh stabilized
% spectra and coherences
display('Calculating jackknife mean and variance estimates of log and atanh stabilized spectra and coherences...');
S1 = mean(Si1tild, 1);
sm = zeros(size(S1));
for i = 1:NtM
    sm = sm + abs(Si1tild(i,:) - S1).^2;
end;
V1 = 1/(NtM * (NtM - 1)) * sm;

S2 = mean(Si2tild, 1);
sm = zeros(size(S2));
for i = 1:NtM
    sm = sm + abs(Si2tild(i,:) - S2).^2;
end;
V2 = 1/(NtM * (NtM - 1)) * sm;

C = mean(Citild);
sm = zeros(size(S2));
for i = 1:NtM
    sm = sm + abs(Citild(i,:) - C).^2;
end;
VC = 1/(NtM * (NtM - 1)) * sm;
%update the wait bar
waitbar(6.66/7.)

% confidence intervals on log-spectrum 1
display('Calculating confidence intervals...');
crS1(1,:) = S1 + tinv(1 - alpha/2, (M * Nt) - 1) * sqrt(V1);
crS1(2,:) = S1 - tinv(1 - alpha/2, (M * Nt) - 1) * sqrt(V1);
% confidence intervals on log-spectrum 2
crS2(1,:) = S2 + tinv(1 - alpha/2, (M * Nt) - 1) * sqrt(V2);
crS2(2,:) = S2 - tinv(1 - alpha/2, (M * Nt) - 1) * sqrt(V2);
% confidence intervals on atanh-coherence
crC(1,:) = C + tinv(1 - alpha/2, (M * Nt) - 1) * sqrt(VC);
crC(2,:) = C - tinv(1 - alpha/2, (M * Nt) - 1) * sqrt(VC);
% confidence intervals on variance of log-spectrum 1
crV1(1,:) = V1 * sqrt(NtM-1)/sqrt(chi2inv(alpha/2, NtM-1));
crV1(2,:) = V1 * sqrt(NtM-1)/sqrt(chi2inv(1-alpha/2, NtM-1));
% confidence intervals on variance of log-spectrum 2
crV2(1,:) = V2 * sqrt(NtM-1)/sqrt(chi2inv(alpha/2, NtM-1));
crV2(2,:) = V2 * sqrt(NtM-1)/sqrt(chi2inv(1-alpha/2, NtM-1));
% confidence intervals on variance of atanh-coherence
crCV(1,:) = VC * sqrt(NtM-1)/sqrt(chi2inv(alpha/2, NtM-1));
crCV(2,:) = VC * sqrt(NtM-1)/sqrt(chi2inv(1-alpha/2, NtM-1));

%update the wait bar
waitbar(7./7.)

% frequency grid
display('Calculating frequency grid...');
fs = [0:1/(2*pxsz)/(500 - 1):1/(2*pxsz)];
