# Supplementary material for: MiCASA is a new method for quantifying cellular organization
Source: Nat Commun. 2017 May 30;8:15619. doi: 10.1038/ncomms15619 (PMC5493597; doi:10.1038/ncomms15619)
Supplement: Supplementary Software — Software for the MiCASA program. The MiCASA program is coded in MATLAB R2014b and can be accessed through a graphical user interface (GUI). Users should note that they also need the open access Chronux package (http://Chronux.org). The GUI takes either RGB or paired single channel images for each condition. In the case of the single channel the GUI assumes that both images have the same name, but contain a unique identifier for each image. In the RGB case it is assumed that the data to be compared is stored in the red and green channels of the image. The most current version of the MiCASA program can also be downloaded at http://research.genetics.uga.edu/MiCASA. This download site also includes the wild-type datasets used to generate the graphs in Supplementary Figure 1 and links to tutorial videos (https://youtu.be/g63w5bEmXro; https://youtu.be/uHhK5b7nPWk). [file ncomms15619-s2.zip › MiCASA/MiCASA_GUI_v4.m]

function varargout = MiCASA_GUI_v4(varargin)
% GUIDETEMPLATE0 MATLAB code for guidetemplate0.fig
%      GUIDETEMPLATE0, by itself, creates a new GUIDETEMPLATE0 or raises the existing
%      singleton*.
%
%      H = GUIDETEMPLATE0 returns the handle to a new GUIDETEMPLATE0 or the handle to
%      the existing singleton*.
%
%      GUIDETEMPLATE0('CALLBACK',hObject,eventData,handles,...) calls the local
%      function named CALLBACK in GUIDETEMPLATE0.M with the given input arguments.
%
%      GUIDETEMPLATE0('Property','Value',...) creates a new GUIDETEMPLATE0 or raises the
%      existing singleton*.  Starting from the left, property value pairs are
%      applied to the GUI before guidetemplate0_OpeningFcn gets called.  An
%      unrecognized property name or invalid value makes property application
%      stop.  All inputs are passed to guidetemplate0_OpeningFcn via varargin.
%
%      *See GUI Options on GUIDE's Tools menu.  Choose "GUI allows only one
%      instance to run (singleton)".
%
% See also: GUIDE, GUIDATA, GUIHANDLES

% Copyright 2002-2014 The MathWorks, Inc.

% Edit the above text to modify the response to help guidetemplate0

% Last Modified by GUIDE v2.5 01-Sep-2015 22:27:02

% Begin initialization code - DO NOT EDIT
gui_Singleton = 1;
gui_State = struct('gui_Name',       mfilename, ...
                   'gui_Singleton',  gui_Singleton, ...
                   'gui_OpeningFcn', @guidetemplate0_OpeningFcn, ...
                   'gui_OutputFcn',  @guidetemplate0_OutputFcn, ...
                   'gui_LayoutFcn',  [] , ...
                   'gui_Callback',   []);
if nargin && ischar(varargin{1})
    gui_State.gui_Callback = str2func(varargin{1});
end

if nargout
    [varargout{1:nargout}] = gui_mainfcn(gui_State, varargin{:});
else
    gui_mainfcn(gui_State, varargin{:});
end
% End initialization code - DO NOT EDIT


% --- Executes just before guidetemplate0 is made visible.
function guidetemplate0_OpeningFcn(hObject, eventdata, handles, varargin)
% This function has no output args, see OutputFcn.
% hObject    handle to figure
% eventdata  reserved - to be defined in a future version of MATLAB
% handles    structure with handles and user data (see GUIDATA)
% varargin   command line arguments to guidetemplate0 (see VARARGIN)

% Choose default command line output for guidetemplate0
handles.output = hObject;

% Update handles structure
guidata(hObject, handles);

% UIWAIT makes guidetemplate0 wait for user response (see UIRESUME)
% uiwait(handles.figure1);


% --- Outputs from this function are returned to the command line.
function varargout = guidetemplate0_OutputFcn(hObject, eventdata, handles) 
% varargout  cell array for returning output args (see VARARGOUT);
% hObject    handle to figure
% eventdata  reserved - to be defined in a future version of MATLAB
% handles    structure with handles and user data (see GUIDATA)

% Get default command line output from handles structure
varargout{1} = handles.output;


% --- Executes on button press in pushbutton_Step1.
function pushbutton_Step1_Callback(hObject, eventdata, handles)
% hObject    handle to pushbutton_Step1 (see GCBO)
% eventdata  reserved - to be defined in a future version of MATLAB
% handles    structure with handles and user data (see GUIDATA)
str = 'Step 1: Welcome to the MiCASA GUI. Please Select the number of conditions in your experiment';
str = sprintf([str, '\n\nNOTE: Conditions refer to different experimental groups you want to compare.']);
str = sprintf([str, ' For example if your experiment has a wild type and mutant group, the number']);
str = sprintf([str, ' of conditions would be 2.\n']);
prompt = {str};    
title = 'Input the number of experimental conditions';
def = {'2'};
answer = inputdlg(prompt, title , 1, def);
[val status] = str2num(answer{1});
while ~status
    title = 'Please enter a valid number of conitions';
    answer = inputdlg(prompt, title , 1, def);
    [val status] = str2num(answer{1});    
end
%set the number of conditions
num_conditions = val;
%now we know the number of condtions, set these values
s = 'Step 1 complete! Number of conditions selected: ';
set(handles.text_Step1, 'String', [s num2str(num_conditions)])

%set up a variable to keep track of which condition you are on
handles.current_condition = 1;
%set up a vaiarble to keep track of the total number of conditions
handles.total_conditions = num_conditions;
%make a variable to keep track of the number of conditions
handles.conditions = cell(num_conditions, 1);
%make a variable ot keep track of the image type
handles.file_types = cell(num_conditions, 1);

%disable this button
set(hObject, 'Enable', 'off')
set(handles.text_Step1, 'Enable', 'off');
    
%Make the next stpe visible
set(handles.pushbutton_Step2, 'Visible', 'On')
set(handles.text_Step2, 'Visible', 'On')
text_update(handles, hObject, [num2str(num_conditions) ' conditions selected.'])
guidata(hObject, handles)

% --- Executes on button press in pushbutton_Step2.
function pushbutton_Step2_Callback(hObject, eventdata, handles)
% hObject    handle to pushbutton_Step2 (see GCBO)
% eventdata  reserved - to be defined in a future version of MATLAB
% handles    structure with handles and user data (see GUIDATA)
%set make sure that you get the image value to use
c = num2str(handles.current_condition);
msg = ['Step 2: Please select the type of images to load for condition ' c];
msg = sprintf([msg, '\n\nNOTE: If all the information you wish to compare']);
msg = sprintf([msg, 'is contained in the red and green channels of a single']);
msg = sprintf([msg, ' image, select the RGB option. If the information is in']);
msg = sprintf([msg, ' separate image files, where a singe image file represents']);
msg = sprintf([msg, ' each channel you want to compare, select the separate option.\n']);
%setup the title and selection options
title = ['Select the image type for condition ' c];
choice = questdlg(msg, title, 'RGB', 'Separate', 'RGB');
%if the user does not enter a vlid selection keep prompting
while strcmp(choice, '')
    title = ['Please select the image type for condition ' c];
    choice = questdlg(msg, title, 'RGB', 'Separate', 'RGB');
end

%update the text box
s = ['User selected the ' choice ' mode for condition' c];
text_update(handles, hObject, s)  

%launch the GUI for loading multiple images
[fileName, pathName, filterIndex] = uigetfile({'*.tiff;*.tif;*.jpeg;*.jpg;*.png'}, ... 
'Select file(s)', 'MultiSelect', 'on');
   
%get the number of files selected
if isinteger(fileName)
    num_files = 0;
else
    fileName = cellstr(fileName);
    num_files = numel(fileName);
end

while num_files < 2
    [fileName, pathName, filterIndex] = uigetfile({'*.tiff;*.tif;*.jpeg;*.jpg;*.png'}, ... 
    'Please select more than one image file', 'MultiSelect', 'on');
    %get the number of files selected
    if isinteger(fileName)
        num_files = 0;
    else
        fileName = cellstr(fileName);
        num_files = numel(fileName);
    end
end
 
%figure out which loading schema to use
if strcmp(choice, 'RGB')
    %single value, save as a single RGB image
    %save the paths to the conditions variable
    file_paths = cell(num_files,1);
    for i = 1:num_files
        %joint the path to the file name
        path = strcat(pathName, fileName(i));
        file_paths{i} = path;
    end
    %save these to the handles object
    handles.conditions{handles.current_condition} = file_paths;
else
    [file_paths, display_paths] = find_paired_paths(fileName, pathName);
    while isempty(display_paths)
        % display a listbox
        msgbox('Tags failed to generate a list of images, please try again');
        % retry the input
        [file_paths, display_paths] = find_paired_paths(fileName,pathName);    
    end
    %save these to the handles object
    handles.conditions{handles.current_condition} = file_paths;
end

%update the console window with the new text
s0 = num2str(length(file_paths));
s1 = ' images loaded for condition ';
s2 = num2str(handles.current_condition);
s3 = num2str(handles.total_conditions);
text_update(handles, hObject, [s0, s1, s2, ' of ', s3])
%keep track of the file type
handles.file_types{handles.current_condition} = choice;
%then increment the current condition count
handles.current_condition = handles.current_condition + 1;
%commit the chnagesS
guidata(hObject, handles);

%check to see if more conditions need ot be loaded
if handles.current_condition > handles.total_conditions
    text = ['Step 2 Finished! Images loaded for condition ',... 
        num2str(handles.current_condition)];
    set(handles.text_Step2, 'String', text)
    %if no then
    %disable this button
    set(hObject, 'Enable', 'off')
    set(handles.text_Step2, 'Enable', 'off');
    %step three must be visible
    %make the analysis button visible
    set(handles.pushbutton_Step3, 'Visible', 'on')
    set(handles.text_Step3, 'Visible', 'on')  
else
    %if yes then
    %update the conditions text
    text = ['Step 2: Images loaded for condition ', num2str(handles.current_condition-1)];
    text = [text , '! Load images for next condition.'];
    set(handles.text_Step2, 'String', text)
end

% --- Executes on button press in pushbutton_Step3.
function pushbutton_Step3_Callback(hObject, eventdata, handles)
% hObject    handle to pushbutton_Step3 (see GCBO)
% eventdata  reserved - to be defined in a future version of MATLAB
% handles    structure with handles and user data (see GUIDATA)
%make sure multiple clicks can't be done
set(handles.pushbutton_Step3, 'Enable', 'off');
set(handles.text_Step3, 'Enable', 'off');
%update the console window
text_update(handles, hObject, 'Starting analysis...')  
%start timing
tic;
%run the algorithm
[fs, err, erg, errg, vr, vg, vrg, red, grn] = MiCASA(handles.conditions,...
                                                     handles.file_types,...
                                                     @Load_File,...
                                                     @(text)text_update(handles, hObject, text)); 
time = toc;
text_update(handles, hObject, ['Ending analysis: ', num2str(time), ' seconds elapsed'])
%Update the text box
text_update(handles, hObject, 'Analysis finished.')

% ATS - 04/14/16
save('CurrentResults.mat', 'fs', 'err', 'erg', 'errg', 'vr', 'vg', 'vrg');

%Make the save option available
set(handles.text_Step4, 'Visible', 'On');
set(handles.pushbutton_Step4, 'Visible', 'On');
%save the results
handles.results = {fs, err, erg, errg, vr, vg, vrg, red, grn};
%Update the GUI data
guidata(hObject, handles)


% --- Executes on button press in pushbutton_Step4.
function pushbutton_Step4_Callback(hObject, eventdata, handles)
% hObject    handle to pushbutton_Step4 (see GCBO)
% eventdata  reserved - to be defined in a future version of MATLAB
% handles    structure with handles and user data (see GUIDATA)
%prompt the user for what format they would like to save the figures as
prompt = 'Choose a file type to save figure files as.';
options = {'.fig','.tif','.jpg','.pdf'};
choice = menu(prompt, options);
%make sure choice is valid
while choice == 0
    prompt = 'Please choose a file type to save figure files as.';
    choice = menu(prompt, options);
end
%get the type
type = char(options{choice});
%save this to the update text box
text = ['The user selected the ' type ' format for saving figure files'];
text_update(handles, hObject, text) 

%get the save file name
folder_name = uigetdir('', 'Select a directory to save the figure files.');

while folder_name == 0
    folder_name = uigetdir('', 'Please select a valid directory to save the figure files.');
end

text = ['The user selected the directory ' folder_name ' for saving figure files'];
text_update(handles, hObject, text) 

%Unpack the handles results section
fs = handles.results{1};
err = handles.results{2};
erg = handles.results{3};
errg = handles.results{4};
vr = handles.results{5};
vg = handles.results{6};
vrg = handles.results{7};

%now take care of the error plotting
text_update(handles, hObject, 'Plotting Green Spectra...') 

%get the number of conditions
con_num = handles.total_conditions;
%compute the color step
step = 1.0 / con_num;
%now graph
f = figure();
g = gca;
for i = 1:con_num
    errplt(g, fs{i}, [erg{i}(1,:); erg{i}(2,:)], [0, step*i, 0]);
end
title 'Green Spectra';
axis tight
text_update(handles, hObject, 'Saving Green Spectra...') 
save_path = [folder_name '/Green' type];
saveas(f, save_path);

text_update(handles, hObject, 'Plotting variance in Green Spectra...')  
f = figure();
g_v = gca;
for i = 1:con_num
    errplt(g_v, fs{i}, [vg{i}(1,:); vg{i}(2,:)], [0, step*i, 0]);
end
title 'Variance in Green Spectra';
axis tight
text_update(handles, hObject, 'Saving vraince in Green Spectra...') 
save_path = [folder_name '/Variance Green' type];
saveas(f, save_path);

text_update(handles, hObject, 'Plotting Red Spectra...') 
f = figure();
r = gca;
for i = 1:con_num
    errplt(r, fs{i}, [err{i}(1,:); err{i}(2,:)], [i*step, 0, 0]);
end
title('Red Spectra');
axis tight
text_update(handles, hObject, 'Saving Red Spectra...') 
save_path = [folder_name '/Red' type];
saveas(f, save_path);

text_update(handles, hObject, 'Plotting variance in Red Spectra...') 
f = figure();
r_v = gca;
for i = 1:con_num
    errplt(r_v, fs{i}, [vr{i}(1,:); vr{i}(2,:)], [step*i, 0, 0]);
end
title('Variance in Red Spectra');
axis tight
text_update(handles, hObject, 'Saving variance in Red Spectra...') 
save_path = [folder_name '/Variance Red' type];
saveas(f, save_path);

text_update(handles, hObject, 'Plotting Coherence...')  
f = figure();
c = gca;
for i = 1:con_num
    col = [1 - step*i, 1- step*i, step*i];
    errplt(c, fs{i}, [abs(errg{i}(1,:)); abs(errg{i}(2,:))], col);
    errplt(c, fs{i}, [abs(errg{i}(1,:)); abs(errg{i}(2,:))], col);
end
title('Coherence');
axis tight
text_update(handles, hObject, 'Saving Coherence...') 
save_path = [folder_name '/Coherence' type];
saveas(f, save_path);

text_update(handles, hObject, 'Plotting Variance in Coherence...')  
f = figure();
vc = gca;
for i = 1:con_num
    col = [1 - step*i, 1- step*i, step*i];
    errplt(vc, fs{i}, [abs(vrg{i}(1,:)); abs(vrg{i}(2,:))], col);
    errplt(vc, fs{i}, [abs(vrg{i}(1,:)); abs(vrg{i}(2,:))], col);
end
title('Variance in Coherence');
axis tight
text_update(handles, hObject, 'Saving Variance in Coherence...') 
save_path = [folder_name '/Variance Coherence' type];
saveas(f, save_path);

%udpate the text
text = 'Figures saved';
text_update(handles, hObject, text) 


function UpdateWindow_Callback(hObject, eventdata, handles)
% hObject    handle to UpdateWindow (see GCBO)
% eventdata  reserved - to be defined in a future version of MATLAB
% handles    structure with handles and user data (see GUIDATA)

% Hints: get(hObject,'String') returns contents of UpdateWindow as text
%        str2double(get(hObject,'String')) returns contents of UpdateWindow as a double


% --- Executes during object creation, after setting all properties.
function UpdateWindow_CreateFcn(hObject, eventdata, handles)
% hObject    handle to UpdateWindow (see GCBO)
% eventdata  reserved - to be defined in a future version of MATLAB
% handles    empty - handles not created until after all CreateFcns called

% Hint: edit controls usually have a white background on Windows.
%       See ISPC and COMPUTER.
if ispc && isequal(get(hObject,'BackgroundColor'), get(0,'defaultUicontrolBackgroundColor'))
    set(hObject,'BackgroundColor','white');
end

%%%%%%%%%%%%%%%%%%%%%%%%%%%%%%%%%%%%%%%%%%%%%%%%%%%%%%%%%%%%%%%%%%%%%%%%%%%
% update text window support function
function text_update(handles, hObject, text)
%Updates the text ox with the provided text
oldmsg = cellstr(get(handles.UpdateWindow, 'String'));
%update the handle
set(handles.UpdateWindow, 'String', [oldmsg;{text}]);
drawnow();
% jhEdit = findobj(handles.UpdateWindow);
% jEdit = jhEdit.getComponent(0).getComponenet(0);
% jEdit.setCaretPosition(jEdit.getDocument.getLength);
guidata(hObject, handles)

%%%%%%%%%%%%%%%%%%%%%%%%%%%%%%%%%%%%%%%%%%%%%%%%%%%%%%%%%%%%%%%%%%%%%%%%%%%
% Errorplot support function
function errplt(h, pts, errbnds, clr, alph)
%check the input arguments
if (nargin < 5)
    alp = 0;
else
    alp = alph;
end;
%select the correct axis
axes(h)
%hold
hold on;
%fill all of the point into a polygon
for i = 1:length(pts)-1
    x = [pts(i) pts(i+1) pts(i+1) pts(i)];
    y = [errbnds(1,i) errbnds(1,i+1) errbnds(2,i+1) errbnds(2,i)];
    h = fill(x, y, clr);
    set(h, 'EdgeAlpha', alp, 'FaceAlpha', 0.35);
end;
hold off;

%%%%%%%%%%%%%%%%%%%%%%%%%%%%%%%%%%%%%%%%%%%%%%%%%%%%%%%%%%%%%%%%%%%%%%%%%%
%Image/file loading support functions
function [g, r] = Load_File(filename, filetype)
%loads two images and picks which loading method to use
%based on the loading file type
if strcmp(filetype, 'RGB')
    %this is an RGB format
    im2 = imread(char(filename));
    g = double(squeeze(im2(:,:,2)));
    r = double(squeeze(im2(:,:,1)));
else
    %loads two image from a paried file list
    f = char(filename);
    k = strsplit(f, ',');
    im2 = imread(char(k(1)));
    im4 = imread(char(k(2)));
    g = double(squeeze(im2(:,:,2)));
    r = double(squeeze(im4(:,:,1)));
end

function [file_paths, display_paths] = find_paired_paths(fileName, filePath)
%get the unique specifiers for both image types
prompt = {'Enter unique tag for files types associated with green channel:'...
           ,'Enter unique tag for files types associated with red channel:'}; 
dlg_title = 'File Filtering';
num_lines = 1;
def = {'ch01', 'ch02'};
answer = inputdlg(prompt, dlg_title, num_lines, def);
%make sure input is added
while isempty(answer)
    answer = inputdlg(prompt, dlg_title, num_lines, def);
end
green_tag = answer{1};
red_tag = answer{2};
%make a cell array to keep track of file paths
file_paths = {};
display_paths = {};
%loop through the paths and find pairwise matches
matches = 1;
for i = 1: length(fileName)
    %check if the green_tag is in the file
    file = char(fileName{i});
    k = strfind(file, green_tag);
    full_path = '';
    if ~isempty(k)
        %if it is, then search the file list for a matching
        f = strrep(file, green_tag, red_tag);
        j = 1;
        while j <= length(fileName) && strcmp(full_path,'')
            %search for f in the cell array
            f2 = char(fileName{j});
            if strcmp(f, f2)
                %if a match is found, make the full cell path
                full_path = [filePath, file, ',', filePath, f2];
                disp_path = [file, ' , ', f2];
            end
            j = j + 1;
        end
    end
    %make sure the full path is a vlaue
    if ~strcmp(full_path, '')
        file_paths{matches} = full_path;
        display_paths{matches} = disp_path;
        matches = matches + 1;
    end
end
