# Supplementary material for: MiCASA is a new method for quantifying cellular organization
Source: Nat Commun. 2017 May 30;8:15619. doi: 10.1038/ncomms15619 (PMC5493597; doi:10.1038/ncomms15619)
Supplement: Supplementary Software — Software for the MiCASA program. The MiCASA program is coded in MATLAB R2014b and can be accessed through a graphical user interface (GUI). Users should note that they also need the open access Chronux package (http://Chronux.org). The GUI takes either RGB or paired single channel images for each condition. In the case of the single channel the GUI assumes that both images have the same name, but contain a unique identifier for each image. In the RGB case it is assumed that the data to be compared is stored in the red and green channels of the image. The most current version of the MiCASA program can also be downloaded at http://research.genetics.uga.edu/MiCASA. This download site also includes the wild-type datasets used to generate the graphs in Supplementary Figure 1 and links to tutorial videos (https://youtu.be/g63w5bEmXro; https://youtu.be/uHhK5b7nPWk). [file ncomms15619-s2.zip › MiCASA/ReadMe.m]

% This is the ReadMe file for MiCASA_GUI_v4.m
% Andrew T. Sornborger, 09/21/16, ats at math.ucdavis.edu

% Output from the GUI comes in two forms: 1) figures, and 2) a .mat file
% called 'CurrentResults.mat'.

% The kind of figures to be output are selected within the GUI, they
% include MATLAB's .fig format, as well as some other formats, such as
% .tif, .jpg or .pdf.

% Before running the GUI, you'll need to download the chronux open-source
% analysis package from chronux.org. Copy the folder to a place of your
% choosing, then make sure you use Set Path within Matlab using the Add 
% With Subfolders option so that all folders within the chronux
% distribution are added (that is, select the outermost chronux folder when
% doing the add).

% To run the GUI, first go into a directory in which you would like the 
% output files to be created. Also, add the path to the MiCASA folder that 
% was created when you unzipped the downloaded .zip file. Then type
MiCASA_GUI_v4

% At any time, you can type the 'close' button on the GUI window, and the
% GUI will exit. If it is already performing a computation, it may take a
% while for MATLAB to realize that the GUI has been closed.

% The GUI will ask you a number of (hopefully) self-explanatory questions
% as to which sets of files to analyze. Typically, you'll be comparing
% MiCASA results between at least two sets (conditions) of mutants.

% An example set of figures is provided with the code. It is in the
% directory 'WildTypeData'. There, you will find WT1-*.tif and WT2-*.tif
% files (where * is a number from 1 to 6). These are two sets of files, 
% both of which are wild type thymi. To get yourself familiar with the GUI, 
% cd into this directory, and run the GUI. 

% There will be a 'Select Conditions' button. Press it, and you will be 
% asked to input the number of experimental conditions. This number 
% defaults to 2. That is the number of conditions in the WildTypeData 
% directory, so just click OK.

% Next, you select 'Load Images'. The GUI will request whether you want to 
% load an 'RGB' figure or 'Separate' figures. RGB means that the two 
% fluorescence channels are combined in the figure that you want to analyze 
% as red and green channels. Separate means that there are separate files 
% each with information from a single fluorescence channel. In the example, 
% the images are RGB. So, select RGB. You will then be asked to browse and
% select the files. So, select the WT1-*.tif files (6 of them). Next, you 
% will be asked to select the files for the second condition (WT2-*.tif, 
% also 6 of them). Do this. 

% After the files have been read, the 'Run Analysis' button will appear. 
% Click this button to run a MiCASA analysis on the two datasets. This will 
% take some time for the example files (depending on the speed of your 
% computer and size of your RAM - it takes a number of hours on my laptop 
% and tens of minutes on a server). The 'Update Window' will show the 
% current status and the part of the analysis that is being performed.

% Once the analysis is done, the 'Graph & Save Results' button will appear. 
% Click on it and the GUI will prompt you to select the type of figure 
% that you wish to save. Click on the figure type that you prefer. (We 
% suggest .fig, since these figures can be read into and edited in MATLAB.) 
% The figures (Green Log-Spectrum, Variance of the Green Log-Spectrum, Red 
% Log-Spectrum, Variance of the Red Log-Spectrum, Atanh-Coherence, Variance 
% of the Atanh-Coherence) will be plotted on the screen.

% The figures will also be saved in the directory in which the GUI was run.
% A file called 'CurrentResults' will contain the results as MATLAB
% variables.

% The figures will be plotted with respect to the standard frequency axis.
% We prefer to plot the logarithm of the spatial frequency, which is
% inversely proportional to the inter-cellular distance. A MATLAB file 
% that plots the Log-Spectra and Coherence on these axes is provided in
% 'WildTypeMiCASAFigs.m'. This may be run by typing
WildTypeMiCASAFigs
% from the WildTypeData folder.
